# Supplementary material for: Stage-associated enrichment of Dietzia in the conjunctival microbiome of calves with infectious bovine keratoconjunctivitis: a cross-sectional microbiome and genomic characterization study
Source: Front Vet Sci. 2026 Jul 16;13:1890304. doi: 10.3389/fvets.2026.1890304 (PMC13422511; doi:10.3389/fvets.2026.1890304)
Supplement: SUPPLEMENTARY TABLE S1 — List of 140 publicly available Dietzia sp. WGS datasets evaluated in this investigation. [file Table_1.XLSX]

## Sheet: Dietzia public datasets
accession	Biosample	strain	alias	comment
CP093845.1	SAMN25598616	B32
DRR595934	SAMD00655172	1F2-TR1
GCA_000186325.2	SAMN02471383	P4
GCA_000226215.2	SAMN02470218	72	DSM 45698,JCM 16360,KACC 21126
GCA_000349585.1	SAMN02471298	UCD-THP
GCA_001570845.1	SAMD00046476	NBRC 105045	N 1280,DSM 44961,NCIMB 14145,JCM 15317
GCA_001571065.1	SAMD00046472	NBRC 102147	CCUG 50875,DSM 44904,IMMIB RIV-399,JCM 13663,NBRC 102147
GCA_001643175.1	SAMN04496896	CD11_5
GCA_001659785.1	SAMN04219460	ID05-A0528
GCA_001722515.1	SAMN05526183	BP 27/1
GCA_001815995.1	SAMN03436203	HMSC21D01
GCA_002999155.1	SAMN08439030	W5195
GCA_003052165.1	SAMN07975457	JS16-p6b
GCA_003096075.1	SAMN04880518	YIM 80766
GCA_003096095.1	SAMN04880516	ILA-1
GCA_003122005.1	SAMN09060711	AMT
GCA_003294075.1	SAMN09499816	SST1
GCA_003497475.1	SAMN08018086	UBA9897
GCA_008369165.1	SAMN12305671	ANT_WB102
GCA_009740915.1	SAMN13255601	DQ12-45-1b
GCA_009768845.1	SAMN13545681	EMBS2025
GCA_009806365.1	SAMN04226522	IMV 195
GCA_013409545.1	SAMN14515534	MeA6-2017
GCA_014144865.1	SAMN14141888	Sj14aT
GCA_014144905.1	SAMN14141886	SLG510A3-30A2
GCA_014144915.1	SAMN14141885	SLG510A3-40A3
GCA_014144945.1	SAMN14141884	SLG510A3-3B2-2
GCA_014144995.1	SAMN14141881	DQ11-71
GCA_014145015.1	SAMN14141880	E1
GCA_014145045.1	SAMN14141879	DQ12-76
GCA_014145055.1	SAMN14141878	DQ11-38-2
GCA_014145085.1	SAMN14141875	HS-1
GCA_014145095.1	SAMN14141876	SLG310A2-38A2
GCA_014145125.1	SAMN14141874	CQ4
GCA_014145145.1	SAMN14141873	YIM 65002T
GCA_014145155.1	SAMN14141870	B19
GCA_014145165.1	SAMN14141872	Cai40
GCA_014145205.1	SAMN14141871	DQ11-44
GCA_014145245.1	SAMN14141868	B44
GCA_014145265.1	SAMN14141869	Cw19
GCA_015356725.1	SAMN16387356	SYD-A1
GCA_016905945.1	SAMN17884709	BP-168
GCA_018390595.1	SAMN19037041	Marseille-Q0999
GCA_018982825.1	SAMN17112250	JI1D
GCA_021033825.1	SAMN20712939	J3
GCA_032084825.1	SAMN29163820	CTOTU50595
GCA_032085495.1	SAMN29163787	CTOTU50554
GCA_036679205.1	SAMN35099985	R1July2020-bin.19
GCA_036961365.1	SAMN39466452	5NakV-02
GCA_044754845.1	SAMN43997856	NPDC-92441
GCA_044754965.1	SAMN43997851	NPDC-92421
GCA_051011355.1	SAMN48921953	MAG_seacave_64
GCA_051965415.1	SAMN48968282	SAFR-020
GCA_963519495.1	SAMEA114444724	(uncultured)
GCF_001658045.1	SAMN04437166	111N12-1
GCF_002441635.1	SAMN07571474	WMMA184
GCF_017168155.1	SAMN14679907	KRD202
GCF_024125715.1	SAMN29261762	313
GCF_024519835.1	SAMN26547294	Die43
GCF_025144405.1	SAMN25653518	p3-SID1051
GCF_026672565.1	SAMN31669896	SL131
GCF_027270865.1	SAMN32240006	IEGM 1410
GCF_030063735.1	SAMN35083990	IEGM 747
GCF_030418215.1	SAMN36274330	MX2
GCF_032905965.1	SAMN36425792	IN118
GCF_033042305.1	SAMN37898661	IEGM 1175
GCF_035797755.1	SAMN29057977	Gar CS 27
GCF_040687035.1	SAMN41497513	NPDC-77291
GCF_044542495.1	SAMN43996863	NPDC-78429
GCF_044542985.1	SAMN43996824	NPDC-77512
GCF_045016705.1	SAMN41245745	BIM B-2035
GCF_045689975.1	SAMN39555937	IITR165
GCF_047345385.1	SAMN46426632	ICIS39
GCF_047444245.2	SAMN46426455	ICIS40
GCF_051994785.1	SAMN42828085	MNB45
GCF_900537145.1	SAMEA4873266	Alg238-R159
GCF_947502565.1	SAMEA112157011	YR2-567
GCF_947502675.1	SAMEA112157010	YR2514
GCF_964022535.1	SAMEA115172039	(uncultured)
SRR21922624	SAMN25653329	p3-SID233
SRR21922626	SAMN25653529	p3-SID1378
SRR21922627	SAMN25653625	p3-SID1715
SRR21922631	SAMN25653328	p3-SID230
SRR21922634	SAMN25653634	p3-SID1762
SRR21922637	SAMN25653539	p3-SID1362
SRR21922649	SAMN25653526	p3-SID1377
SRR21922710	SAMN25653576	p3-SID1517
SRR21922715	SAMN25653520	p3-SID1062
SRR21922720	SAMN25653527	p3-SID1379
SRR21922748	SAMN25653549	p3-SID1363
SRR21922752	SAMN25653480	p3-SID826
SRR21922760	SAMN25653636	p3-SID1770
SRR21922765	SAMN25653624	p3-SID1710
SRR21922771	SAMN25653647	p3-SID1825
SRR21922772	SAMN25653532	p3-SID1371
SRR21922774	SAMN25653658	p3-SID1063
SRR21922775	SAMN25653643	p3-SID1796
SRR21922776	SAMN25653635	p3-SID1766
SRR21922787	SAMN25653657	p3-SID1701
SRR21922809	SAMN25653629	p3-SID1789
SRR21922820	SAMN25653642	p3-SID1786
SRR21922831	SAMN25653503	p3-SID296
SRR21922832	SAMN25653554	p3-SID1900
SRR21922833	SAMN25653421	p3-SID800
SRR24848572	SAMN35654122	CH92
SRR29331633	SAMN41497247	NPDC-80044
SRR31059653	SAMN44298504	B11070
SRR31382260	SAMN44795531	SGI.002
SRR34674728	SAMN32240015	IEGM 44
SRR35686105	SAMN52029451	ARGA00631
SRR5324734	SAMN06457774	UBA5065
SRR5888748	SAMN06265174	DSM 45139	YIM 65001,CCTCC AA 207015,JCM 16003
SRR5888756	SAMN06265359	DSM 44907	K30-10,MTCC 7007,JCM 13325
SRR8265662	SAMN10363100	55
SRR8268536	SAMN10362875	97
CP163397.1	SAMN42828085_bis	MNB45		duplicate
GCA_004346635.1	SAMN10363100	55		duplicate
GCA_014144855.1	SAMN14141887	IMV 195T		duplicate
GCF_003610395.1	SAMN06265359	DSM 44907	K30-10,MTCC 7007,JCM 13325	duplicate
GCF_004338615.1	SAMN10362875	97		duplicate
GCF_025144375.1	SAMN25653658	p3-SID1063		duplicate
GCF_027270575.1	SAMN32240015	IEGM 44		duplicate
GCF_040702365.1	SAMN41497247	NPDC-80044		duplicate
GCF_900182685.1	SAMN06265174	DSM 45139	YIM 65001,CCTCC AA 207015,JCM 16003	duplicate
SRR12786059	SAMN16387356	SYD-A1		duplicate
SRR1922806	SAMN03436203	HMSC21D01		duplicate
SRR21922770	SAMN25653518	p3-SID1051		duplicate
SRR27400239	SAMN39225574	55		duplicate
SRR29335559	SAMN41497513	NPDC-77291		duplicate
SRR34697385	SAMN32240006	IEGM 1410		duplicate
SRR5888747	SAMN06265174	DSM 45139	YIM 65001,CCTCC AA 207015,JCM 16003	duplicate
SRR5888755	SAMN06265359	DSM 44907	K30-10,MTCC 7007,JCM 13325	duplicate
SRR6482272	SAMN08018086	UBA9897		duplicate
SRR6994167	SAMN08778572	DSM 44820	ILA-1,IAM 14896,NCIMB 13777,CCUG 47128,CCUG 47263,CIP 107427	duplicate
GCF_014144965.1	SAMN14141882	K30-10T		duplicate alias DSM 44907
GCF_014144975.1	SAMN14141883	YIM 65001T		duplicate alias DSM 45139
GCF_039531565.1	SAMD00645293	JCM 16003		duplicate alias DSM 45139
GCA_003046525.1	SAMN08778572	DSM 44820	ILA-1,IAM 14896,NCIMB 13777,CCUG 47128,CCUG 47263,CIP 107427	duplicate ILA-1
GCA_001630765.1	SAMN04543680	DSM 43672	ATCC 35013,AUCNM A-593,CIP 104188,IFO 15801,JCM 6166,VKM Ac-593,NBRC 15801	not coincident with IMV 195
DRR595937	SAMD00655175	NBRC105042		suspisciously long terminal branch
