# Supplementary material for: Stage-associated enrichment of Dietzia in the conjunctival microbiome of calves with infectious bovine keratoconjunctivitis: a cross-sectional microbiome and genomic characterization study
Source: Front Vet Sci. 2026 Jul 16;13:1890304. doi: 10.3389/fvets.2026.1890304 (PMC13422511; doi:10.3389/fvets.2026.1890304)
Supplement: SUPPLEMENTARY TABLE S2 — Metadata and pairwise ANI values of 119 non-redundant WGS datasets, including the two datasets produced in this report. [file Table_2.XLSX]

## Sheet: matrix119
Key	strain_edited	alias	country	year	Biosample	Organism Name	clade dos Santos
GCF_035797755.1	Gar CS 27		India	2020	SAMN29057977	Dietzia kunjamensis	A	100
SRR5888748	DSM 45139	YIM 65001,CCTCC AA 207015,JCM 16003	China	missing	SAMN06265174	Dietzia kunjamensis subsp. schimae	A	96.86	100
GCA_036679205.1	R1July2020-bin.19		Canada	2020	SAMN35099985		A	95.77	96.38	100
GCF_040687035.1	NPDC-77291		missing	missing	SAMN41497513	Dietzia maris	A	96.03	96.79	97.61	100
GCF_964022535.1	(uncultured)		South Korea	2015	SAMEA115172039	uncultured Dietzia sp.	A	96.38	97.04	97.29	97.36	100
GCF_044542495.1	NPDC-78429		missing	missing	SAMN43996863	Dietzia maris	A	96.29	96.93	97.01	97.21	98.12	100
GCA_036961365.1	5NakV-02		Arctic Ocean	2022	SAMN39466452	Dietzia maris	A	96.24	97.09	97.23	97.52	98.09	97.9	100
SRR31059653	B11070		USA	2022	SAMN44298504		A	96.09	97.05	97.19	97.13	97.82	97.61	97.73	100
GCF_045016705.1	BIM B-2035		Belarus	2023	SAMN41245745	Dietzia kunjamensis	A	96.31	97.17	97.43	97.69	97.81	97.54	97.83	97.6	100
GCF_024519835.1	Die43		Canada	2012	SAMN26547294	Dietzia sp. Die43	A	96.13	97.02	97.28	97.56	98.05	97.82	97.93	97.91	98.08	100
GCA_963519495.1	(uncultured)		Australia	2008	SAMEA114444724	uncultured Dietzia sp.	A	95.48	96.31	95.99	96.2	96.94	96.61	96.88	96.61	96.87	96.84	100
GCF_947502565.1	YR2-567		China	2019	SAMEA112157011	Dietzia maris	A	96.41	97.31	97.01	97.04	97.87	97.43	97.62	97.51	97.75	97.66	98.07	100
GCF_947502675.1	YR2514		China	2019	SAMEA112157010	Dietzia maris	A	96.39	97.32	97.01	96.99	97.88	97.41	97.66	97.43	97.76	97.69	98.09	99.95	100
DRR595934	1F2-TR1		Japan	2020	SAMD00655172		A	96.15	96.98	97.04	97.33	97.87	97.63	97.8	97.45	97.67	97.59	96.69	97.53	97.58	100
GCF_017168155.1	KRD202		Arctic Ocean	2010	SAMN14679907	Dietzia sp. KRD202	A	96.14	96.93	96.85	97.09	97.74	97.35	97.72	97.37	97.45	97.67	96.47	97.35	97.35	97.69	100
GCF_044542985.1	NPDC-77512		missing	missing	SAMN43996824	Dietzia maris	A	96.09	96.84	97.19	97.3	97.47	97.13	97.33	97.26	97.44	97.41	96.17	96.98	96.96	97.27	97.21	100
GCF_025144405.1	p3-SID1051		USA	2019	SAMN25653518	Dietzia maris	A	95.69	96.55	96.47	96.48	96.71	96.59	96.64	96.67	96.72	96.65	95.52	96.53	96.53	96.72	96.69	96.61	100
SRR21922774	p3-SID1063		USA	2019	SAMN25653658		A	95.55	96.35	96.35	96.38	96.58	96.47	96.5	96.51	96.55	96.48	95.5	96.35	96.34	96.53	96.53	96.63	99.6	100
GCF_033042305.1	IEGM 1175		Russia	2011	SAMN37898661	Dietzia maris	A	96.32	97.3	96.85	96.9	97.22	97.08	97.19	96.98	97.1	97.03	96.33	96.99	97.02	97.28	97.13	97.08	97.17	96.89	100
GCF_024125715.1	313		Belarus	2018	SAMN29261762	Dietzia kunjamensis 313	A	96.09	97.01	96.54	96.71	97.07	96.71	96.85	96.81	96.81	96.85	96.02	96.97	96.95	96.95	96.77	96.73	96.89	96.73	97.42	100
GCA_009768845.1	EMBS2025		India	2015	SAMN13545681	Microbacter sp. EMBS2025	A	95.99	96.92	96.46	96.71	96.88	96.71	96.77	96.79	96.91	96.69	95.81	96.89	96.89	96.88	96.82	96.81	96.95	96.79	97.46	98.21	100
SRR5888756	DSM 44907	K30-10, MTCC 7007,JCM 13325	India	missing	SAMN06265359		A	96.15	97.13	96.43	96.85	96.99	96.96	97.08	96.83	96.98	96.75	96.07	96.92	96.97	96.93	96.86	96.85	96.99	96.81	97.68	98.02	98.2	100
DRR595937	NBRC105042		missing	missing	SAMD00655175		A	96.07	97.01	96.43	96.79	96.89	96.82	97.02	96.72	96.9	96.59	96.07	96.81	96.83	96.82	96.79	96.72	96.86	96.69	97.56	97.97	98.17	99.87	100
GCF_045689975.1	IITR165		India	2019	SAMN39555937	Dietzia kunjamensis	A	96.24	97.13	96.58	96.77	97.01	96.88	96.98	96.85	96.96	96.78	96.02	97.04	97.01	97.01	96.94	96.88	97.02	96.85	97.67	98.01	98.18	98.41	98.3	100
GCF_051994785.1	MNB45		China	missing	SAMN42828085	Dietzia sp. MNB45	A	96.27	97.43	96.58	96.85	97.05	97.05	97.05	96.97	97.09	96.94	96.09	97.07	97.1	97.09	96.97	96.97	97.12	96.86	97.6	97.66	97.71	97.77	97.65	97.72	100
GCF_900537145.1	Alg238-R159		Portugal	2015	SAMEA4873266	Dietzia sp. Alg238-R159	A	95.87	96.59	96.81	96.79	96.91	96.69	96.87	96.67	97.06	96.97	96.09	96.76	96.77	96.93	96.73	97.04	96.66	96.51	96.91	96.87	96.91	96.93	96.83	96.92	96.95	100
GCA_051011355.1	MAG_seacave_64		Australia	2023	SAMN48921953	Dietzia maris	A	95.2	96.19	96.25	96.71	96.35	96.25	96.39	96.35	96.58	96.65	95.21	96.23	96.25	96.6	96.34	96.63	96.27	96.02	96.37	96.43	96.26	96.26	96.22	96.33	96.49	97.42	100
GCF_002441635.1	WMMA184		USA	2010	SAMN07571474	Dietzia sp. WMMA184	A	95.91	96.79	96.9	97.3	96.89	96.83	96.85	96.65	97.07	96.82	95.93	96.83	96.8	96.93	96.83	97.05	96.71	96.59	97.06	97.09	97.18	97.13	96.97	97.13	97.19	97.18	97.35	100
GCF_026672565.1	SL131		Austria	2019	SAMN31669896	Dietzia sp. SL131	A	95.94	96.66	96.75	97.11	96.97	96.71	96.8	96.68	96.85	96.84	95.82	96.75	96.75	96.63	96.71	96.97	96.59	96.4	97.08	96.81	96.89	96.98	96.85	96.99	97.07	97.15	97.05	97.92	100
GCA_032084825.1	CTOTU50595		USA	2013	SAMN29163820	Dietzia maris	A	95.09	96	96.2	96.32	96.09	96.17	96.07	96.11	96.23	96.29	95.45	96.05	96.04	96.15	96.25	96.38	96.01	95.83	96.27	96.09	95.97	96.09	95.99	96.12	96.27	96.45	95.99	96.78	96.81	100
GCA_001722515.1	BP 27/1		Serbia	2005	SAMN05526183	Dietzia alimentaria BP 27/1	A	95.24	96.09	96.36	96.46	96.39	96.06	96.29	96.19	96.24	96.43	95.64	96.05	96.08	96.43	96.27	96.57	96.13	96.07	96.35	96.23	96.21	96.23	96.15	96.16	96.21	96.51	96.31	96.86	96.57	96.63	100
GCA_003294075.1	SST1		Antarctica	2016	SAMN09499816	Dietzia maris SST1	A	95.69	96.52	96.72	96.82	96.88	96.55	96.65	96.55	96.75	96.72	95.86	96.53	96.56	96.64	96.67	96.93	96.52	96.34	96.93	96.73	96.88	96.87	96.76	96.85	96.85	97.15	96.88	97.25	97.15	96.65	96.8	100
GCA_032085495.1	CTOTU50554		USA	2013	SAMN29163787	Dietzia maris	A	95.87	96.68	96.83	97.05	96.83	96.84	96.83	96.77	96.93	96.92	95.9	96.88	96.85	96.79	96.77	97.13	96.91	96.74	97.19	97.2	97.19	97.19	97.17	97.16	97.09	97.5	96.93	97.74	97.62	96.95	97.18	97.81	100
GCA_009806365.1	IMV 195		Russia	1982	SAMN04226522	Dietzia maris	A	95.11	95.91	96.07	96.09	96.05	95.89	95.97	95.93	96.1	96.11	95.61	96.03	96.01	96.12	96.29	96.21	96.09	96.09	96.46	96.37	96.41	96.3	96.27	96.29	96.27	96.58	96.29	96.81	96.64	96.65	96.75	96.99	97.15	100
GCA_014144905.1	SLG510A3-30A2		China	2004	SAMN14141886		A	94.28	94.77	95.24	95.15	95.12	94.87	94.98	94.88	95.13	94.99	94.6	95.07	94.99	95.09	95.17	95.25	95.03	95.19	95.44	95.35	95.28	95.37	95.27	95.33	95.15	95.58	95.29	95.88	95.69	95.99	96.14	96.18	96.49	96.8	100
GCA_014144945.1	SLG510A3-3B2-2		China	2004	SAMN14141884		A	94.31	94.87	95.05	95.18	95.14	95.05	94.99	95.05	95.13	94.95	94.77	94.97	95.08	94.99	95.13	95.38	95.26	95.35	95.59	95.49	95.4	95.62	95.46	95.41	95.27	95.86	95.35	95.94	95.8	95.89	96.2	96.11	96.69	96.79	97.29	100
GCA_014144915.1	SLG510A3-40A3		China	2004	SAMN14141885		A	94.36	94.89	95.05	95.21	95.15	94.98	95.08	95.01	95.17	95.03	94.77	95.07	95.19	94.96	95.16	95.37	95.15	95.27	95.49	95.43	95.34	95.58	95.51	95.41	95.32	95.73	95.43	95.95	95.79	95.79	96.24	96.09	96.65	96.8	97.35	98.63	100
GCF_030418215.1	MX2		Russia	2019	SAMN36274330	Dietzia maris	A	95.76	96.63	96.58	96.8	96.77	96.59	96.68	96.57	96.75	96.77	95.62	96.65	96.55	96.74	96.77	96.91	96.81	96.7	97.01	96.92	97.11	97.09	97	97.1	96.93	97.25	96.85	97.38	97.19	96.6	97.21	97.54	97.97	97.23	96.46	96.56	96.7	100
GCA_044754845.1	NPDC-92441		missing	missing	SAMN43997856	Dietzia maris	A	95.87	96.75	96.72	96.78	96.72	96.61	96.65	96.56	96.77	96.68	95.61	96.76	96.72	96.65	96.76	96.97	96.74	96.56	97.14	96.96	97.12	97.14	97.03	97.12	97	97.26	96.94	97.59	97.43	96.89	97.16	97.54	98.19	97.39	96.75	96.73	96.75	98.21	100
GCF_032905965.1	IN118		Poland	2006	SAMN36425792	Dietzia sp. IN118	A	95.9	96.72	96.77	96.9	96.77	96.59	96.75	96.65	96.75	96.81	95.73	96.62	96.59	96.84	96.86	97.01	96.81	96.63	97.19	97.04	97.18	97.06	96.96	97.15	97.05	97.27	96.93	97.78	97.35	96.93	97.44	97.55	98.29	97.47	96.79	96.85	96.91	98.31	98.79	100
SRR34674728	IEGM 44		Ukraine	1982	SAMN32240015		A	95.95	96.57	96.59	96.83	96.77	96.59	96.73	96.59	96.81	96.67	95.74	96.69	96.7	96.76	96.7	96.9	96.79	96.65	97.17	96.98	97.12	96.99	96.87	97.08	96.93	97.18	96.81	97.57	97.22	96.86	97.25	97.71	98.13	97.63	96.97	96.82	96.82	98.37	98.81	98.96	100
GCF_027270865.1	IEGM 1410		Russia	2020	SAMN32240006	Dietzia kunjamensis	A	95.89	96.63	96.62	96.78	96.89	96.68	96.75	96.75	96.86	96.76	95.8	96.76	96.71	96.82	96.8	96.97	96.85	96.75	97.13	97.08	97.06	97.14	97.05	97.05	97.01	97.21	96.89	97.5	97.29	96.83	97.32	97.69	98.19	97.53	96.73	96.82	96.78	98.37	98.79	98.86	98.96	100
GCA_003497475.1	UBA9897		missing	missing	SAMN08018086	Dietzia sp.	A	95.1	95.98	95.9	96.33	95.96	96.15	96.01	96.17	96.09	96.11	94.53	96.05	96.13	96.14	95.99	96.31	96.21	96.09	96.56	96.56	96.37	96.47	96.5	96.52	96.29	96.75	95.97	97.15	96.69	95.79	96.73	97.11	97.46	97.01	96.06	96.22	96.07	97.7	97.85	97.93	98.03	97.93
GCF_030063735.1	IEGM 747		Russia	1995	SAMN35083990	Dietzia kunjamensis	A	95.91	96.65	96.75	96.79	96.79	96.56	96.65	96.55	96.7	96.72	95.7	96.66	96.63	96.73	96.9	96.89	96.76	96.65	97.21	96.99	97.12	97.08	96.92	97.12	96.87	97.25	96.85	97.43	97.26	96.89	97.09	97.53	98.03	97.51	96.68	96.68	96.72	98.29	98.29	98.31	98.55	98.48
GCA_044754965.1	NPDC-92421		missing	missing	SAMN43997851	Dietzia maris	A	95.95	96.75	96.91	96.89	96.87	96.67	96.75	96.66	96.75	96.67	95.83	96.69	96.71	96.78	96.89	96.99	96.84	96.71	97.17	97.06	97.34	97.23	97.13	97.23	97.09	97.16	96.75	97.59	97.45	97.1	96.97	97.44	97.89	97.27	96.2	96.29	96.29	97.75	98.03	97.91	97.93	97.93
SRR8268536	97		USA	missing	SAMN10362875		A	95.91	96.72	96.66	96.74	96.75	96.62	96.53	96.54	96.69	96.69	95.71	96.57	96.53	96.65	96.6	96.75	97.05	96.95	97.14	96.88	96.99	97.02	96.91	97.08	97.1	96.93	96.53	97.38	97.23	96.89	96.75	96.93	97.59	96.65	95.67	95.84	95.86	97.37	97.45	97.56	97.45	97.39
GCA_014144995.1	DQ11-71		China	2005	SAMN14141881	Dietzia sp. DQ11-71	A	95.03	95.9	95.92	96.09	96.08	96.03	96.09	96.07	96.08	96.06	95.45	95.93	95.91	96.07	96.18	96.25	96.4	96.13	96.49	96.4	96.19	96.4	96.35	96.26	96.55	96.33	95.89	96.4	96.51	96.14	96.47	96.35	96.49	96.49	95.9	96.01	96.03	96.58	96.67	96.53	96.57	96.62
SRR29331633	NPDC-80044		missing	1990	SAMN41497247		A	95.81	96.53	96.65	96.76	96.81	96.63	96.69	96.59	96.67	96.65	95.53	96.51	96.49	96.7	96.87	96.64	96.89	96.79	97.12	96.77	97.02	96.93	96.82	96.93	97.05	96.84	96.57	97.27	97.17	96.53	97.1	97.16	97.57	96.92	96.01	96.08	96.13	97.81	97.82	97.56	97.8	97.87
GCF_001658045.1	111N12-1		China (South China sea)	2015	SAMN04437166	Dietzia sp. 111N12-1	A	95.8	96.42	96.92	97.06	97.13	96.97	97.05	96.97	97.07	97.23	95.93	96.95	96.96	96.98	97.07	97.04	96.77	96.65	97.05	96.91	96.9	96.83	96.68	96.95	96.88	97.17	96.65	97.25	97.04	96.45	96.87	97.13	97.41	96.84	95.77	95.66	95.64	97.48	97.44	97.46	97.38	97.48
GCF_047444245.2	ICIS40		Russia	2022	SAMN46426455	Dietzia kunjamensis	A	95.91	96.83	96.73	97	97.13	96.93	97.01	96.81	97.07	97.03	96.05	96.93	96.9	96.97	96.77	96.97	96.83	96.7	97.09	97.01	96.95	97.01	96.91	96.97	97.19	96.84	96.51	97.03	97.02	96.42	96.47	96.68	97.03	96.1	95.09	95.23	95.33	96.83	96.85	96.85	96.77	96.89
GCF_047345385.1	ICIS39		Russia	2023	SAMN46426632	Dietzia kunjamensis	A	95.87	96.86	96.63	97	97.11	96.97	96.96	96.77	97.15	97.01	95.9	96.93	96.92	96.96	96.8	97.01	96.79	96.6	97.09	96.93	96.94	97.04	96.94	96.93	97.16	96.85	96.51	96.95	96.98	96.39	96.47	96.67	97	96.01	95.01	95.27	95.24	96.77	96.82	96.79	96.75	96.83
GCA_051965415.1	SAFR-020		USA	2002	SAMN48968282	Dietzia maris	A	96.21	96.68	96.71	96.84	97.01	97.13	96.9	97.05	96.98	96.84	95.82	96.92	96.88	96.9	96.93	96.89	96.65	96.47	97.12	96.58	96.51	96.78	96.66	96.73	96.79	96.62	95.93	96.67	96.67	95.85	96	96.55	96.72	95.91	94.82	95.13	94.95	96.53	96.47	96.66	96.61	96.61
IBK-p2-15D_Spades	IBK-p2-15D		Kazakhstan	2025			A	96.06	96.61	96.63	96.65	96.87	97	96.87	96.97	96.95	96.81	95.72	96.72	96.75	96.85	96.89	96.95	96.6	96.47	97.14	96.68	96.66	96.84	96.75	96.8	96.74	96.72	96.11	96.75	96.55	95.69	95.97	96.65	96.7	95.85	95.01	95.11	95.08	96.67	96.69	96.7	96.81	96.81
CP093845.1	B32		Italy	2015	SAMN25598616	Dietzia sp. B32	unassigned_candidate clade_E	90.79	90.64	90.36	90.53	90.86	90.85	90.77	90.73	90.79	90.68	89.99	90.81	90.81	90.79	90.83	90.67	90.49	90.36	90.85	90.55	90.47	90.65	90.58	90.68	90.69	90.75	89.47	90.58	90.53	89.63	89.87	90.42	90.45	89.99	89.49	89.49	89.61	90.53	90.45	90.46	90.44	90.53
IBK-p2-16D_Spades	IBK-p2-16D		Kazakhstan	2025			unassigned_candidate clade_E	90.59	90.53	90.4	90.45	90.73	90.66	90.62	90.61	90.69	90.57	89.94	90.69	90.71	90.62	90.65	90.49	90.35	90.23	90.65	90.44	90.37	90.47	90.37	90.56	90.53	90.61	89.41	90.42	90.37	89.6	89.73	90.37	90.35	89.89	89.23	89.41	89.42	90.45	90.36	90.29	90.31	90.33
GCA_008369165.1	ANT_WB102		Antarctica	2012	SAMN12305671	Dietzia sp. ANT_WB102	unassigned	86.27	86.25	86.09	86.11	86.26	86.19	86.12	86.27	86.23	86.15	85.29	86.17	86.23	86.2	86.16	86.17	86.1	85.99	86.25	86.19	86.23	86.31	86.26	86.26	86.21	86.2	85.49	86.19	86.13	85.51	85.65	86.06	86.2	85.55	85.4	85.38	85.36	86.19	86.23	86.26	86.29	86.22
GCA_014145015.1	E1		Hungary	2010	SAMN14141880	Dietzia sp. E1	B	85.97	86.43	86.21	86.67	86.11	86.54	86.48	86.61	86.65	86.42	85.58	86.56	86.52	86.57	86.94	86.49	86.43	86.44	86.16	86.78	86.24	86.33	86.29	86.25	86.63	86.47	86.31	87.07	86.59	85.7	86.77	86.57	86.15	86.28	86.12	86.38	86.18	86.72	86.83	86.89	86.42	86.73
GCA_000186325.2	P4		Brazil	2002	SAMN02471383	Dietzia cinnamea P4	B	86.29	86.6	86.2	86.49	86.55	86.7	86.6	86.59	86.77	86.55	85.85	86.63	86.64	86.62	86.58	86.59	86.45	86.47	86.43	86.74	86.57	86.63	86.51	86.39	86.65	86.72	86.36	86.95	86.87	86	86.5	86.79	86.43	86.21	86.22	86.41	86.3	86.83	86.82	86.75	86.5	86.7
GCA_001643175.1	CD11_5		India	2015	SAMN04496896	Dietzia cinnamea CD11_5	B	86.24	86.52	86.38	86.57	86.31	86.62	86.51	86.49	86.71	86.49	85.7	86.57	86.57	86.45	86.67	86.6	86.41	86.37	86.34	86.71	86.51	86.41	86.37	86.42	86.55	86.45	86.09	86.97	86.71	85.77	86.55	86.56	86.39	86.09	86.01	86.07	86.03	86.73	86.84	86.75	86.5	86.65
SRR21922833	p3-SID800		USA	2019	SAMN25653421		B	85.78	85.81	85.77	85.93	85.79	85.9	86.07	85.83	85.91	85.83	85.23	85.95	85.99	85.9	86.06	86.02	85.87	85.87	85.98	86.21	85.95	85.98	85.87	85.91	85.97	86.03	85.44	86.1	85.92	85.23	85.69	85.77	85.7	85.55	85.53	85.51	85.53	86.05	86.05	85.99	85.91	85.95
GCA_016905945.1	BP-168		USA	missing	SAMN17884709	Dietzia cinnamea BP-168	B	85.99	86	85.97	86.09	85.97	86.15	86.04	86.06	86.31	86.03	85.5	86.29	86.29	86.11	86.12	86.2	86.14	86.06	86.17	86.44	86.15	86.17	86.07	86.07	86.21	86.31	85.8	86.42	86.25	85.33	85.77	85.95	85.91	85.74	85.51	85.65	85.59	86.11	86.07	86.06	86.13	86.19
GCA_003122005.1	AMT		USA	2017	SAMN09060711	Dietzia maris AMT	B	85.83	85.85	85.76	85.73	85.81	85.87	85.99	85.91	85.9	86.1	85.18	85.98	85.93	85.99	85.9	86.01	85.93	85.87	85.89	86.1	86.03	86.04	85.87	86.05	85.96	86.06	85.53	86.06	85.97	85.12	85.51	85.77	85.9	85.58	85.23	85.3	85.33	85.97	85.87	86.18	85.89	85.87
SRR31382260	SGI.002		Canada	2020	SAMN44795531		B	85.93	85.91	85.91	85.94	85.92	85.96	85.92	85.87	86.05	85.97	85.29	86.07	86.04	86	85.99	86.13	85.93	85.89	86.03	86.18	86	86.12	85.93	86.15	86.11	86.24	85.63	86.25	86.2	85.42	85.71	85.88	85.93	85.61	85.63	85.63	85.56	86.04	86	85.99	86.01	86.15
GCA_001815995.1	HMSC21D01		missing	missing	SAMN03436203	Dietzia sp. HMSC21D01	B	85.75	85.84	85.78	85.85	85.83	85.91	85.79	85.91	85.94	85.83	85.25	85.92	85.97	85.85	85.93	85.97	85.75	85.66	85.88	86.17	85.97	85.88	85.83	85.84	85.98	86.07	85.35	86.25	86	85.37	85.77	85.76	85.6	85.65	85.33	85.56	85.45	85.85	85.81	85.87	85.75	85.85
SRR21922631	p3-SID230		USA	2018	SAMN25653328		B	85.79	85.93	85.93	86.12	85.94	86.07	86.11	85.99	86.05	85.88	85.33	86.19	86.21	85.97	86.07	86.05	85.99	85.92	85.98	86.31	85.91	85.93	85.88	85.85	86.05	86.11	85.67	86.26	86.17	85.11	85.61	85.92	85.69	85.47	85.39	85.47	85.39	85.99	86.01	85.97	85.89	86.01
SRR21922787	p3-SID1701		USA	2019	SAMN25653657		B	85.8	85.93	85.85	85.93	85.93	86.01	85.91	86.01	86.02	86.03	85.37	86.02	85.98	85.98	86.01	85.99	86.06	85.95	85.98	86.24	86.01	86.01	85.92	85.9	85.98	86.02	85.33	86.27	86.03	85.24	85.8	85.76	85.67	85.55	85.35	85.45	85.43	85.95	86.01	86.04	85.9	85.89
SRR21922626	p3-SID1378		USA	2019	SAMN25653529		B	85.71	85.88	85.67	85.84	85.79	85.9	85.84	85.93	85.96	85.95	85.2	85.99	85.95	85.85	85.98	85.89	85.99	85.9	85.93	86.19	85.91	85.89	85.79	85.86	85.87	86.03	85.5	86.19	85.87	85.23	85.69	85.69	85.61	85.45	85.33	85.45	85.3	85.89	85.89	85.93	85.8	85.89
SRR21922627	p3-SID1715		USA	2019	SAMN25653625		B	85.8	85.88	85.77	85.93	85.79	85.97	85.89	85.97	86.02	85.93	85.32	86.02	85.98	85.96	85.91	85.95	85.87	85.77	85.95	86.19	85.92	85.97	85.77	85.97	86.03	86.05	85.43	86.19	86.02	85.26	85.61	85.76	85.71	85.46	85.34	85.42	85.35	85.98	85.89	85.88	85.82	85.81
SRR21922765	p3-SID1710		USA	2019	SAMN25653624		B	85.84	85.85	85.86	85.84	85.81	85.89	85.82	85.98	85.92	85.97	85.37	85.97	85.98	85.9	85.97	85.87	85.93	85.77	85.84	86.12	86.02	86.02	85.92	85.92	85.96	86.01	85.38	86.27	85.97	85.27	85.67	85.67	85.71	85.55	85.41	85.41	85.36	85.88	85.94	85.98	85.95	85.85
SRR21922624	p3-SID233		USA	2018	SAMN25653329		B	85.79	85.84	85.81	85.98	85.82	85.97	85.87	85.92	85.97	85.75	85.35	86.03	86.03	85.92	86.01	85.97	85.98	85.87	85.97	86.19	85.9	85.9	85.85	85.83	86.07	86.12	85.52	86.27	86.15	85.09	85.7	85.77	85.67	85.43	85.34	85.47	85.35	85.98	85.91	85.91	85.79	85.95
SRR21922634	p3-SID1762		USA	2019	SAMN25653634		B	85.83	85.95	85.97	85.99	85.85	86.04	85.93	86.06	86.03	85.95	85.33	86.06	86.03	86	86.02	85.97	86.07	85.91	85.99	86.23	86.01	85.95	85.97	85.97	86.07	86.12	85.52	86.31	86.12	85.39	85.75	85.82	85.75	85.6	85.45	85.47	85.4	86.02	85.95	86.07	85.92	85.96
SRR21922776	p3-SID1766		USA	2019	SAMN25653635		B	85.82	85.98	85.99	86	85.85	85.95	85.95	86.01	86.01	85.97	85.45	86.05	86.01	85.95	86.05	85.99	86.03	85.91	85.92	86.17	86.01	85.95	85.93	85.93	86.13	86.09	85.36	86.29	86.12	85.19	85.73	85.77	85.67	85.49	85.39	85.47	85.4	85.83	85.99	85.99	85.81	85.87
SRR21922637	p3-SID1362		USA	2019	SAMN25653539		B	85.9	85.87	85.79	85.81	85.81	86.07	85.9	86.05	85.94	86.03	85.21	85.93	85.9	86	85.86	86.05	85.93	85.83	86.05	86.17	86.08	86.07	85.98	85.89	86.01	86.21	85.63	86.1	86.01	85.31	85.75	85.84	85.7	85.64	85.43	85.5	85.41	86	85.93	86.03	85.86	85.95
SRR21922710	p3-SID1517		USA	2019	SAMN25653576		B	86	85.92	85.95	86	85.88	86.03	86.04	85.99	86.05	85.98	85.29	86.11	86.17	85.95	86.13	86.13	86.01	86.01	86.15	86.54	86.19	86.07	85.99	86.04	86.09	86.29	85.69	86.38	86.25	85.31	85.9	86.02	85.8	85.64	85.66	85.69	85.61	86.18	86.13	86.23	85.98	86.09
SRR21922771	p3-SID1825		USA	2019	SAMN25653647		B	85.85	85.79	85.79	85.85	85.75	85.89	85.86	85.93	85.99	85.94	85.2	85.97	85.96	85.83	86.07	86.03	85.91	85.85	85.97	86.35	86.01	85.98	85.9	85.85	86.01	86.13	85.69	86.25	86.15	85.37	85.79	85.85	85.68	85.59	85.53	85.55	85.48	86.03	85.96	86.01	85.93	86.01
SRR21922748	p3-SID1363		USA	2019	SAMN25653549		B	85.75	85.82	85.8	85.75	85.79	85.81	85.88	85.91	85.95	86.09	85.17	85.9	85.93	86.11	85.95	86.11	85.9	85.87	85.88	86.22	85.99	85.92	85.96	85.97	86.04	86.05	85.57	86.14	86.16	85.29	85.75	85.85	85.74	85.57	85.53	85.57	85.47	85.99	85.92	86.13	85.89	85.97
SRR21922831	p3-SID296		USA	2018	SAMN25653503		B	85.78	86.14	85.83	85.98	85.86	86.02	86.01	86.07	86.11	86.29	85.22	86.12	86.13	86.22	86.09	86.21	86.26	86.25	86.03	86.57	86.19	86.37	86.26	86	86.15	86.23	85.85	86.23	86.13	85.36	85.97	86.23	85.79	85.62	85.34	85.55	85.42	86.19	86.2	86.39	85.85	86.11
GCA_001571065.1	NBRC 102147	CCUG 50875; DSM 44904; IMMIB RIV-399; JCM 13663; NBRC 102147	Germany	before 2006	SAMD00046472	Dietzia cinnamea NBRC 102147	B	86.06	86.26	86.24	86.3	86.25	86.27	86.33	86.17	86.42	86.23	85.55	86.41	86.41	86.29	86.37	86.31	86.28	86.15	86.38	86.65	86.43	86.31	86.27	86.38	86.39	86.49	85.77	86.57	86.48	85.63	86.02	86.38	86.18	85.92	85.66	85.79	85.71	86.41	86.33	86.36	86.29	86.35
SRR21922820	p3-SID1786		USA	2019	SAMN25653642		B	85.88	85.92	85.77	85.72	85.77	85.75	85.81	85.75	86.14	85.85	85.11	85.9	85.95	85.86	85.93	86	85.79	85.8	85.94	86.18	86.02	86.03	85.88	85.91	85.97	86.4	85.27	85.92	86	85.25	85.53	85.77	85.72	85.49	85.49	85.43	85.29	85.89	85.87	85.76	85.75	85.91
GCA_001630765.1	DSM 43672	ATCC 35013 AUCNM A-593,CIP 104188,IFO 15801,JCM 6166,VKM Ac-593,NBRC 15801	missing	missing	SAMN04543680	Dietzia marisDSM 43672T	B	85.97	86.11	85.94	86.05	85.94	86.13	86.15	86.08	86.21	86.1	85.34	86.26	86.26	86.13	86.37	86.15	86.1	86.05	86.15	86.41	86.25	86.2	86.1	86.21	86.15	86.19	85.45	86.39	86.14	85.49	85.85	85.92	85.98	85.75	85.51	85.65	85.53	86.11	86.09	86.15	86.06	86.11
GCA_001570845.1	NBRC 105045	N 1280,DSM 44961,NCIMB 14145,JCM 15317	UK	before 2005	SAMD00046476	Dietzia papillomatosis NBRC 105045	B	86.02	86.07	85.93	85.9	85.92	85.98	86.03	85.95	86.14	85.96	85.41	86.16	86.16	85.99	86.1	86.27	86	85.92	86.19	86.37	86.25	86.19	86.11	86.2	86.14	86.37	85.55	86.2	86.18	85.49	85.67	85.95	85.8	85.63	85.58	85.53	85.56	86.03	85.97	85.98	85.97	86.07
SRR21922760	p3-SID1770		USA	2019	SAMN25653636		B	85.77	85.8	85.67	85.79	85.71	85.87	85.78	85.75	85.99	85.79	85.23	85.98	85.99	85.79	85.95	85.97	85.84	85.89	85.93	86.13	86.04	86.01	85.83	86.01	85.91	86.07	85.28	86.1	85.99	85.14	85.61	85.85	85.6	85.53	85.43	85.57	85.31	85.84	85.9	85.93	85.87	85.89
SRR21922649	p3-SID1377		USA	2019	SAMN25653526		B	85.88	85.95	85.84	85.85	85.89	85.89	85.89	85.83	86.06	85.93	85.23	86.01	86.04	85.93	86	86.11	85.83	85.93	86.04	86.27	86.17	86.07	86.01	86.01	85.94	86.24	85.33	86.14	86.15	85.38	85.59	85.93	85.73	85.59	85.5	85.59	85.51	85.95	85.93	85.86	85.82	85.93
SRR21922809	p3-SID1789		USA	2019	SAMN25653629		B	85.79	85.85	85.69	85.76	85.77	85.81	85.77	85.77	85.91	85.79	85.17	85.98	85.99	85.83	85.95	86.03	85.86	85.87	85.93	86.12	86.07	86.06	85.97	86	85.89	86.05	85.24	86.07	85.97	85.15	85.46	85.75	85.58	85.57	85.35	85.41	85.31	85.86	85.89	85.77	85.77	85.89
SRR21922832	p3-SID1900		USA	2019	SAMN25653554		B	85.81	85.79	85.7	85.61	85.81	85.82	85.79	85.81	85.95	85.79	85.21	85.97	86.01	85.83	85.79	86.06	85.87	85.8	85.88	86.27	86.03	86.01	85.94	86	85.88	86.09	85.31	86.01	85.93	85.19	85.54	85.83	85.67	85.51	85.42	85.51	85.3	85.93	85.86	85.81	85.78	85.89
SRR21922775	p3-SID1796		USA	2019	SAMN25653643		B	85.77	85.95	85.82	86.09	85.87	85.95	85.96	85.93	86.09	85.92	85.25	86.05	86.1	85.87	86.11	85.98	86.02	85.97	85.96	86.3	86.09	86.09	85.98	86.05	86.03	86.11	85.57	86.22	86.04	85.35	85.71	85.85	85.8	85.56	85.47	85.53	85.45	85.99	86.12	85.97	85.88	85.93
GCA_002999155.1	W5195		UK	2000	SAMN08439030	Dietzia sp. oral taxon 368	B	86.11	86.12	86.03	86.1	86.09	86.09	86.05	85.99	86.23	86.09	85.48	86.11	86.1	86.18	86.13	86.11	85.95	85.85	86.19	86.41	86.23	86.25	86.19	86.18	86.29	86.37	85.71	86.47	86.43	85.5	85.8	86.13	85.96	85.8	85.57	85.66	85.55	86.24	86.3	86.17	86.13	86.23
SRR21922752	p3-SID826		USA	2019	SAMN25653480		B	85.72	85.74	85.71	85.72	85.69	85.68	85.71	85.65	85.85	85.74	85.07	85.86	85.89	85.73	85.92	85.72	85.85	85.85	85.83	86.17	85.97	85.95	85.83	85.85	85.91	86.05	85.39	86.11	85.88	85.15	85.53	85.75	85.69	85.45	85.37	85.31	85.24	85.77	85.87	85.89	85.81	85.83
SRR21922772	p3-SID1371		USA	2019	SAMN25653532		B	85.93	85.92	85.9	85.97	85.78	85.97	85.89	85.87	86.09	85.97	85.15	85.99	86.06	85.97	86.16	85.94	85.91	85.95	85.98	86.25	86.14	86.1	86.01	86.08	86.13	86.22	85.44	86.29	86.1	85.29	85.8	85.93	85.79	85.77	85.48	85.52	85.51	86.03	86.12	86.01	86.01	86.11
SRR21922720	p3-SID1379		USA	2019	SAMN25653527		B	86.03	86.04	86	85.95	86	86.02	85.99	85.92	86.03	85.94	85.47	86.05	86.03	86.05	86.01	86.17	85.94	85.91	86.09	86.29	86.23	86.2	86.08	86.09	86.13	86.29	85.54	86.27	86.22	85.35	85.67	85.96	85.93	85.69	85.57	85.55	85.41	86.17	86.09	86.11	86.13	86.1
GCA_018390595.1	Marseille-Q0999		Nigeria	2019	SAMN19037041	Dietzia massiliensis Marseille-Q0999T	B	86.17	86.31	86.05	86.23	86.19	86.29	86.38	86.23	86.39	86.3	85.63	86.35	86.37	86.38	86.45	86.31	86.27	86.23	86.39	86.8	86.63	86.51	86.45	86.41	86.47	86.49	85.75	86.39	86.35	85.5	85.95	86.21	86.11	85.85	85.71	85.68	85.67	86.4	86.44	86.32	86.26	86.34
SRR8265662	55		Israel	missing	SAMN10363100	Dietzia cinnamea 55	B	86.11	86.14	85.99	86.13	86.25	86.29	86.23	86.1	86.26	86.09	85.59	86.4	86.37	86.3	86.51	86.18	86.25	86.23	86.43	86.57	86.46	86.41	86.27	86.39	86.37	86.39	85.69	86.51	86.32	85.52	85.93	86.02	86.05	85.85	85.65	85.61	85.49	86.41	86.25	86.34	86.27	86.31
GCA_003096075.1	YIM 80766		Egypt	2008	SAMN04880518	Dietzia lutea YIM 80766T	unassigned	85.93	85.95	85.72	85.77	85.85	85.82	85.76	85.79	85.88	85.85	85.26	85.9	85.91	85.84	85.85	85.83	85.65	85.61	85.9	86.04	85.97	85.95	85.85	85.95	85.96	85.88	85.26	85.96	85.86	85.11	85.45	85.75	85.82	85.47	85.29	85.43	85.37	85.93	85.99	85.89	85.93	85.93
SRR24848572	CH92		China	2018	SAMN35654122		unassigned	85.52	85.63	85.39	85.45	85.53	85.55	85.57	85.47	85.55	85.61	84.99	85.54	85.51	85.6	85.5	85.44	85.41	85.34	85.46	85.57	85.69	85.63	85.55	85.57	85.55	85.55	84.8	85.63	85.56	84.6	85.14	85.37	85.44	85.23	84.93	85.03	84.8	85.57	85.54	85.34	85.43	85.55
GCA_014145145.1	YIM 65002T		China	2008	SAMN14141873	Dietzia cercidiphylli YIM 65002T	C	83.81	84.04	83.68	83.83	83.91	83.88	84.19	83.98	84.06	84.05	83.61	83.95	84.03	84.13	84.07	83.99	84.02	83.95	84.06	84.01	83.87	83.81	83.81	84	84.08	83.89	83.39	83.92	83.95	83.49	83.73	83.77	83.51	83.8	83.57	83.76	83.89	83.71	83.67	83.84	83.68	83.68
GCA_013409545.1	MeA6-2017		USA	missing	SAMN14515534	Dietzia sp. MeA6-2017	C	83.86	84.03	83.67	83.86	83.83	84	83.82	83.89	84.04	84.02	83.45	84.04	83.99	84.05	83.99	83.81	83.86	83.79	83.95	83.94	83.79	83.84	83.77	83.97	83.93	83.93	83.45	84.04	83.96	83.39	83.69	83.89	83.52	83.69	83.41	83.66	83.66	83.9	83.77	83.77	83.72	83.73
GCA_014145085.1	HS-1		Kenya	1999	SAMN14141875	Dietzia natronolimnaea HS-1	C	83.59	83.59	83.51	83.46	83.4	83.4	83.48	83.39	83.5	83.45	83.28	83.52	83.57	83.47	83.43	83.44	83.48	83.33	83.62	83.49	83.49	83.49	83.47	83.57	83.49	83.46	83.05	83.45	83.53	83.14	83.32	83.37	83.39	83.43	83.29	83.35	83.3	83.46	83.41	83.37	83.49	83.34
GCA_014145125.1	CQ4		USA	2000	SAMN14141874	Dietzia sp. CQ4	C	83.59	83.95	83.67	83.87	83.7	84	83.9	83.85	83.9	83.88	83.39	84.04	84.03	84.01	83.97	83.82	83.82	83.79	83.72	84.09	83.52	83.83	83.81	83.63	83.89	83.83	83.62	83.91	83.85	83.07	83.71	83.81	83.29	83.54	83.41	83.51	83.43	83.77	83.77	83.73	83.5	83.77
SRR21922715	p3-SID1062		USA	2019	SAMN25653520		C	83.67	84.2	83.54	84.13	83.81	84.21	84.18	84.14	84.19	84.13	83.43	84.22	84.3	84.19	84.19	84.03	84.13	84	83.75	84.31	83.61	83.91	83.84	83.79	84.19	84.12	84.01	84.28	84.1	83.37	83.78	84.08	83.49	83.63	83.46	83.6	83.61	83.98	84.03	84.03	83.66	84.03
GCA_014145265.1	Cw19		China	2010	SAMN14141869	Dietzia sp. CW19	C	83.78	84.11	83.81	84.15	83.9	84.1	84.34	84.19	84.18	84.37	83.64	84.29	84.27	84.53	84.19	84.15	84.23	84.12	84.1	84.18	83.89	84.02	83.93	83.96	84.13	84.01	84.16	84.29	84.33	83.59	84.45	84.25	83.77	84.17	84.25	84.1	84.35	84.37	84.47	84.46	84.06	84.12
GCA_014145245.1	B44		China	2010	SAMN14141868	Dietzia sp. B44	C	83.63	84.07	83.81	84.09	83.83	84.11	84.1	83.86	84.11	83.99	83.51	84.23	84.24	84.19	84.24	84.19	83.96	83.82	83.93	84.05	83.73	83.87	83.85	83.93	83.96	83.99	83.94	84.31	84.28	83.48	84.22	84.19	83.61	84.17	84.08	84.21	84.33	84.27	84.25	84.19	83.93	84.09
GCA_014145155.1	B19		China	2010	SAMN14141870	Dietzia sp. B19	C	83.74	83.92	83.83	84.25	83.89	84.12	84.09	84.04	83.93	84.2	83.37	84.09	84.05	84.4	84.19	84.15	83.93	83.9	83.8	84.02	83.65	83.88	83.74	83.85	83.85	83.89	84.09	84.15	84.11	83.39	84.29	83.99	83.51	83.95	84.09	84.17	84.06	84.12	84.12	84.13	83.75	83.97
GCA_014145205.1	DQ11-44		China	2005	SAMN14141871	Dietzia sp. DQ11-44	C	83.77	84.15	83.76	84.38	83.89	84.41	84.11	84.16	84.51	84.07	83.53	84.61	84.63	84.24	84.42	84.25	84.18	84.18	83.88	84.35	83.73	84.14	84.05	83.85	84.07	84	83.99	84.27	84.17	83.45	84.25	84.27	83.6	84.13	84.14	84.11	84.14	84.31	84.34	84.34	84.16	84.16
GCA_014145165.1	Cai40		China	2010	SAMN14141872	Dietzia sp. Cai40	C	83.83	84.15	83.74	84.29	83.87	84.31	84.09	84.13	84.47	84.13	83.56	84.65	84.61	84.15	84.51	84.14	84.12	84.01	83.8	84.31	83.67	84.11	84.09	83.81	84.07	83.95	83.93	84.21	84.1	83.49	84.13	84.18	83.66	84.11	83.99	84.07	84	84.21	84.31	84.33	84.14	84.11
GCA_014145095.1	SLG310A2-38A2		China	2004	SAMN14141876	Dietzia sp. SLG310A2-38A2	unassigned	83.45	83.51	83.41	83.57	83.55	83.41	83.45	83.35	83.47	83.5	83.15	83.53	83.55	83.55	83.79	83.59	83.38	83.39	83.49	83.53	83.33	83.35	83.31	83.53	83.45	83.43	83.37	83.65	83.6	83.27	83.6	83.69	83.27	83.79	83.83	83.82	83.78	83.83	83.76	83.61	83.57	83.71
GCA_018982825.1	JI1D		Antarctica	2017	SAMN17112250	Dietzia psychralcaliphila JI1D	unassigned	83.69	84.01	83.67	83.92	83.85	83.92	83.84	83.85	84.09	83.89	83.41	84.09	84.05	84.01	84.02	83.98	83.92	83.87	83.78	84.02	83.72	83.89	83.72	83.85	83.98	83.93	83.56	83.94	83.95	83.35	83.91	83.97	83.55	83.83	83.55	83.76	83.75	83.99	83.98	83.95	83.85	83.88
GCA_003096095.1	ILA-1		Japan	2002	SAMN04880516	Dietzia psychralcaliphila ILA-1	unassigned	83.51	83.88	83.53	83.83	83.57	83.84	83.79	83.67	83.95	83.9	83.41	84.03	83.91	83.95	83.99	83.91	83.66	83.67	83.69	83.88	83.39	83.76	83.57	83.59	83.98	83.83	83.48	83.84	83.83	83.03	83.76	83.83	83.39	83.53	83.49	83.46	83.47	83.89	83.77	83.87	83.55	83.83
GCA_015356725.1	SYD-A1		Australia	2016	SAMN16387356	Dietzia sp. SYD-A1	D	82.57	82.89	82.43	82.71	82.5	82.76	82.77	82.69	82.81	82.67	82.23	82.72	82.74	82.8	82.91	82.94	82.72	82.6	82.66	82.93	82.51	82.65	82.58	82.58	82.71	82.73	82.5	82.83	82.81	82.11	82.84	82.95	82.29	82.97	82.95	82.95	82.96	82.96	82.93	82.91	82.73	82.9
GCA_014145045.1	DQ12-76		China	2005	SAMN14141879	Dietzia sp. DQ12-76	D	82.62	82.75	82.55	82.65	82.59	82.75	82.68	82.66	82.82	82.72	82.37	82.67	82.73	82.76	82.67	82.68	82.61	82.57	82.71	82.81	82.68	82.66	82.62	82.71	82.68	82.74	82.28	82.78	82.69	82.13	82.62	82.66	82.38	82.65	82.73	82.59	82.61	82.69	82.57	82.55	82.58	82.64
GCA_014145055.1	DQ11-38-2		China	2005	SAMN14141878	Dietzia sp. DQ11-38-2	D	82.65	82.75	82.55	82.55	82.59	82.77	82.76	82.64	82.75	82.71	82.27	82.7	82.75	82.66	82.73	82.67	82.63	82.53	82.74	82.93	82.56	82.71	82.61	82.66	82.71	82.68	82.21	82.8	82.77	82.15	82.53	82.53	82.47	82.59	82.66	82.68	82.61	82.69	82.67	82.53	82.57	82.68
GCA_003052165.1	JS16-p6b		China	2016	SAMN07975457	Dietzia sp. JS16-p6b	D	82.71	82.91	82.73	82.65	82.69	82.77	82.73	82.69	82.95	82.77	82.45	82.74	82.77	82.78	82.78	82.75	82.79	82.63	82.79	82.84	82.65	82.71	82.72	82.77	82.74	82.75	82.43	82.86	82.75	82.25	82.65	82.75	82.53	82.75	82.45	82.61	82.63	82.73	82.73	82.65	82.78	82.74
GCA_009740915.1	DQ12-45-1b		China	2009	SAMN13255601	Dietzia sp. DQ12-45-1b	D	82.71	82.92	82.65	82.65	82.73	82.78	82.81	82.74	83.18	82.83	82.36	82.82	82.83	82.81	82.83	82.76	82.87	82.75	82.92	82.95	82.69	82.81	82.71	82.83	82.86	83.01	82.39	82.89	82.83	82.23	82.67	82.66	82.51	82.77	82.45	82.56	82.51	82.65	82.71	82.65	82.67	82.71
GCA_000349585.1	UCD-THP		USA	2012	SAMN02471298	Dietzia sp. UCD-THP	unassigned	83.25	83.83	83.25	83.76	83.37	83.73	83.73	83.82	83.89	83.95	82.87	83.73	83.71	83.77	83.85	83.81	83.79	83.73	83.49	84.05	83.16	83.46	83.35	83.37	83.89	83.66	83.69	83.88	83.71	82.81	83.75	83.95	83.01	83.27	83.08	83.43	83.39	83.62	83.69	83.65	83.21	83.74
SRR5324734	UBA5065		missing	missing	SAMN06457774		unassigned	83.17	83.15	82.94	82.86	83.16	83.11	83.05	82.99	82.99	83.01	82.63	83.13	83.13	83.2	83.09	83.03	82.95	82.93	83.07	82.98	83.09	83.19	83.11	83.09	83.07	82.91	82.23	83.05	83.02	82.41	82.57	82.99	82.83	82.97	82.49	82.42	82.47	82.75	82.67	82.83	82.73	82.86
GCA_021033825.1	J3		Australia	2019	SAMN20712939	Dietzia aurantiaca J3	unassigned	83.15	83.18	82.93	82.99	83.07	82.99	82.96	82.97	83.16	83.02	82.77	83.05	83.09	83.03	83.12	83.09	83.04	82.99	83.22	83.14	83.17	83.06	83.02	83.24	83.12	83.03	82.78	83.14	83.15	82.61	82.71	83.13	82.91	82.99	82.81	82.78	82.83	83.18	82.93	82.93	83.02	83.07
GCA_014144865.1	Sj14aT		South Korea	2010	SAMN14141888	Dietzia aerolata Sj14aT	unassigned	82.35	82.37	82.23	82.13	82.3	82.33	82.26	82.28	82.33	82.36	82.13	82.34	82.41	82.36	82.44	82.41	82.35	82.25	82.25	82.3	82.22	82.36	82.29	82.35	82.33	82.18	81.79	82.41	82.29	82.07	82.08	82.29	82.1	82.41	82.05	82.25	82.25	82.31	82.21	82.18	82.16	82.24
GCA_000226215.2	72	DSM 45698, JCM 16360, KACC 21126	South Korea	before 2012	SAMN02470218	Dietzia alimentaria 72T	unassigned	82.31	82.28	82.2	82.13	82.05	82.25	82.24	82.3	82.31	82.16	81.82	82.21	82.33	82.3	82.23	82.29	82.2	82.08	82.24	82.29	82.26	82.4	82.33	82.37	82.29	82.37	81.89	82.44	82.27	81.83	82.01	82.33	82.17	82.17	81.89	81.89	81.83	82.21	82.15	82.23	82.2	82.26
GCA_001659785.1	ID05-A0528		Indonesia	2010	SAMN04219460	Dietzia timorensis ID05-A0528T	unassigned	78.37	78.41	78.22	79.03	78.3	78.45	79.07	78.87	79	78.87	77.97	79.01	78.88	78.96	78.95	78.63	78.71	78.68	78.39	79.06	78.43	78.37	78.21	78.41	78.91	78.61	78.79	79.07	78.93	77.71	78.79	78.85	78.08	78.63	78.76	78.81	78.72	78.65	78.65	78.79	78.61	78.71
SRR35686105	ARGA00631		Spain	2025	SAMN52029451		unassigned	78.47	78.48	78.37	78.47	78.47	78.49	78.47	78.62	78.45	78.56	78.09	78.47	78.57	78.53	78.52	78.42	78.49	78.49	78.67	78.62	78.66	78.54	78.58	78.46	78.61	78.47	78.43	78.64	78.61	78.23	78.47	78.55	78.25	78.65	78.57	78.72	78.61	78.55	78.57	78.47	78.45	78.55
[truncated: 77 more columns]
