# Supplementary material for: Stage-associated enrichment of Dietzia in the conjunctival microbiome of calves with infectious bovine keratoconjunctivitis: a cross-sectional microbiome and genomic characterization study
Source: Front Vet Sci. 2026 Jul 16;13:1890304. doi: 10.3389/fvets.2026.1890304 (PMC13422511; doi:10.3389/fvets.2026.1890304)
Supplement: SUPPLEMENTARY TABLE S3 — CARD antibiotic resistance determinants. [file Table_3.XLSX]

## Sheet: Лист1
GENE	DATABASE	ACCESSION	PRODUCT	%COVERAGE IBK-p2-15D	%IDENTITY IBK-p2-15D	%COVERAGE IBK-p2-16D	%IDENTITY IBK-p2-16D	RESISTANCE
rpoB2	card	AP006618.1:4835199-4838688	Due to gene duplication the genomes of Nocardia species include both rifampin-sensitive beta-subunit of RNA polymerase (rpoB) and rifampin-resistant beta-subunit of RNA polymerase (rpoB2) genes with ~88% similarity between the two gene products. Expression of the rpoB2 variant results in replacement of rifampin sensitivity with rifampin resistance.	98.68	79.28	99.20	79.13	rifamycin
RbpA	card	HQ203032.1:0-345	RNA-polymerase binding protein which confers resistance to rifampin.	97.10	77.81	97.39	78.47	rifamycin
