# Supplementary material for: Stage-associated enrichment of Dietzia in the conjunctival microbiome of calves with infectious bovine keratoconjunctivitis: a cross-sectional microbiome and genomic characterization study
Source: Front Vet Sci. 2026 Jul 16;13:1890304. doi: 10.3389/fvets.2026.1890304 (PMC13422511; doi:10.3389/fvets.2026.1890304)
Supplement: SUPPLEMENTARY TABLE S4 — VFDB virulence factor homologues.xlsx. [file Table_4.XLSX]

## Sheet: Лист1
GENE	Product	%COVERAGE IBK-p2-15D	%IDENTITY IBK-p2-15D	%COVERAGE IBK-p2-16D	%IDENTITY IBK-p2-16D
narH	Nitrate reductase subunit beta	81.69	74.41	94.39	72.70
icl	Isocitrate lyase Icl / isocitrase / isocitratase	97.82	82.09	97.82	81.93
panD	Aspartate 1-decarboxylase	78.57	76.36	78.57	75.76
sodA	Superoxide dismutase	89.90	74.91	90.06	74.61
relA	Probable GTP pyrophosphokinase RelA / ATP:GTP 3′-pyrophosphotransferase / (p)ppGpp synthetase / GTP diphosphokinase	86.14	73.83	93.13	73.49
ahpC	Alkyl hydroperoxide reductase subunit AhpC	92.35	74.95	93.71	76.22
sigA/rpoV	RNA polymerase sigma factor SigA	65.03	84.16	65.47	83.69
sigE	ECF RNA polymerase sigma factor SigE	63.18	73.27	65.76	70.76
mprA	Two-component response regulator MprA	97.23	72.06	97.23	72.94
sigH	ECF RNA polymerase sigma factor SigH	78.80	73.89	78.96	73.84
panC	Pantothenate synthetase	NA	NA	69.78	70.26
