# Supplementary material for: Stage-associated enrichment of Dietzia in the conjunctival microbiome of calves with infectious bovine keratoconjunctivitis: a cross-sectional microbiome and genomic characterization study
Source: Front Vet Sci. 2026 Jul 16;13:1890304. doi: 10.3389/fvets.2026.1890304 (PMC13422511; doi:10.3389/fvets.2026.1890304)
Supplement: SUPPLEMENTARY TABLE S5 — VICTORS broader virulence-associated homologues. [file Table_5.XLSX]

## Sheet: S3
GENE_NAME	FUNCTION	PROTEIN_ID	ACCESSION	PRODUCT	15D presence	15D identity, %	15D coverage, %	16D presence	16D identity, %	16D coverage, %
accD1	acetyl-/propionyl-CoA carboxylase subunit beta	NP_217018.1	gi|57116681:2816884-2818473	Mycobacterium tuberculosis H37Rv complete genome	+	75.4	94.09	+	75.15	94.03
aceE	pyruvate dehydrogenase subunit E1	NP_216757.2	gi|57116681:2512538-2515243	Mycobacterium tuberculosis H37Rv complete genome	+	72.12	97.93	+	72.01	98.78
ahpC	peroxiredoxin AhpC	WP_003412529.1	gi|50953765:2723042-2723629	Mycobacterium tuberculosis CDC1551 complete genome	+	74.95	92.35	+	76.27	93.88
argS	arginyl-tRNA synthetase	NP_215808.1	gi|57116681:1448027-1449370	Mycobacterium tuberculosis H37Rv complete genome	+	71.69	91.37	+	71.46	91.29
bioA	adenosylmethionine-8-amino-7-oxononanoate aminotransferase	NP_216084.1	gi|57116681:1775391-1776704	Mycobacterium tuberculosis H37Rv complete genome	+	72.08	61.42	+	71.62	61.64
bioF1	8-amino-7-oxononanoate synthase	YP_177822.1	gi|57116681:1775391-1776704	Mycobacterium tuberculosis H37Rv complete genome	+	72.08	61.42	+	71.62	61.64
ceoB	TRK system potassium uptake protein CEOB	YP_177900.1	gi|57116681:3010023-3010685	Mycobacterium tuberculosis H37Rv complete genome	+	70.2	89.59	−	NA	NA
ceoC	TRK system potassium uptake protein CEOC	YP_177901.1	gi|57116681:3010023-3010685	Mycobacterium tuberculosis H37Rv complete genome	+	70.2	89.59	−	NA	NA
coaA	pantothenate kinase	NP_215608.1	gi|57116681:1219247-1220185	Mycobacterium tuberculosis H37Rv complete genome	+	72.56	95.63	+	72.92	95.53
csd	cysteine desulfurase	NP_215980.1	gi|57116681:1652767-1653255	Mycobacterium tuberculosis H37Rv complete genome	+	73.46	85.69	+	73.7	85.69
ddl	D-alanyl-alanine synthetase A	NP_217497.1	gi|57116681:3336795-3337916	Mycobacterium tuberculosis H37Rv complete genome	+	70.49	68	+	70.13	66.13
dnaK	molecular chaperone DnaK	WP_041594641.1	gi|17986284:2059669-2061594	Brucella melitensis bv. 1 str. 16M chromosome chromosome I complete sequence	+	71.19	73.73	+	72.05	71.44
echA20	enoyl-CoA hydratase	NP_218067.1	gi|57116681:3989895-3990773	Mycobacterium tuberculosis H37Rv complete genome	+	70.85	94.08	+	71.56	85.78
fabG	3-ketoacyl-ACP reductase	NP_215201.1	gi|57116681:787098-787925	Mycobacterium tuberculosis H37Rv complete genome	+	70.32	74.15	+	70.32	74.15
fadA6	acetyl-CoA acetyltransferase	NP_218073.1	gi|57116681:3995803-3996963	Mycobacterium tuberculosis H37Rv complete genome	+	72.76	97.5	+	72.22	97.42
ftsY	cell division protein FtsY	NP_217437.1	gi|57116681:3232870-3234138	Mycobacterium tuberculosis H37Rv complete genome	+	72.51	72.5	+	72.89	70.45
furB	ArsR family transcriptional regulator	NP_216874.1	gi|57116681:2641649-2642041	Mycobacterium tuberculosis H37Rv complete genome	−	NA	NA	+	70.03	75.06
gcp	DNA-binding/iron metalloprotein/AP endonuclease	NP_217936.1	gi|57116681:3837554-3838588	Mycobacterium tuberculosis H37Rv complete genome	−	NA	NA	+	70.51	92.66
gcvT	glycine cleavage system aminomethyltransferase T	NP_216727.1	gi|57116681:2476041-2477180	Mycobacterium tuberculosis H37Rv complete genome	+	70.21	81.14	−	NA	NA
glpX	fructose 1,6-bisphosphatase II	NP_215615.2	gi|57116681:1227595-1228581	Mycobacterium tuberculosis H37Rv complete genome	+	71.56	94.83	+	71.38	95.44
hisF	imidazole glycerol phosphate synthase subunit HisF	WP_004557290.1	gi|237810278:3697649-3698437	Burkholderia pseudomallei MSHR346 chromosome I complete genome	+	71.35	88.97	+	70.67	88.97
hisI	phosphoribosyl-AMP cyclohydrolase	WP_004201279.1	gi|237810278:3697649-3698437	Burkholderia pseudomallei MSHR346 chromosome I complete genome	+	71.35	88.97	+	70.67	88.97
icl	isocitrate lyase	YP_177728.1	gi|57116681:557526-558812	Mycobacterium tuberculosis H37Rv complete genome	+	82.09	97.82	+	81.93	97.82
ilvB1	acetolactate synthase 1 catalytic subunit	YP_177917.1	gi|57116681:3361129-3362985	Mycobacterium tuberculosis H37Rv complete genome	+	78.87	93.05	+	77.8	92.95
ilvH	acetolactate synthase 3 regulatory subunit	NP_217518.1	gi|57116681:3361129-3362985	Mycobacterium tuberculosis H37Rv complete genome	+	78.87	93.05	+	77.8	92.95
ino1	myo-inositol-1-phosphate synthase	NP_214560.1	gi|57116681:50020-51123	Mycobacterium tuberculosis H37Rv complete genome	+	80.95	95.56	+	80.95	95.56
leuD	3-isopropylmalate dehydratase small subunit	WP_003415110.1	gi|50953765:3338410-3339006	Mycobacterium tuberculosis CDC1551 complete genome	+	70.22	92.13	+	72.07	90.95
ltp2	lipid-transfer protein	NP_218057.1	gi|57116681:3979498-3980658; gi|57116681:3980658-3981047	Mycobacterium tuberculosis H37Rv complete genome	+	75.96	97.42	+	75.06	97.16
ltp3	acetyl-CoA acetyltransferase	NP_218040.1	gi|57116681:3959528-3960712	Mycobacterium tuberculosis H37Rv complete genome	+	73.34	95.7	+	73.47	95.86
lysA	diaminopimelate decarboxylase LysA	NP_215809.1	gi|57116681:1448027-1449370	Mycobacterium tuberculosis H37Rv complete genome	+	71.69	91.37	+	71.46	91.29
mkl	ribonucleotide ABC transporter ATP-binding protein	NP_215169.1	gi|57116681:751516-752595	Mycobacterium tuberculosis H37Rv complete genome	+	76.67	85.83	+	76.14	85.83
mprA	two component response transcriptional regulatory protein MprA	NP_215496.1	gi|57116681:1096815-1097507	Mycobacterium tuberculosis H37Rv complete genome	+	72.06	96.39	+	72.94	96.39
mtrA	two component sensory transduction transcriptional regulatory protein MTRA	NP_217763.1	gi|57116681:3626662-3627348	Mycobacterium tuberculosis H37Rv complete genome	+	77.99	97.67	+	77.6	98.11
murI	hypothetical protein	NP_215853.1	gi|57116681:1505074-1505889	Mycobacterium tuberculosis H37Rv complete genome	+	76.01	84.68	+	75.55	83.46
mutY	carbonic anhydrase	NP_218105.1	gi|57116681:4029870-4030493	Mycobacterium tuberculosis H37Rv complete genome	−	NA	NA	+	71.15	74.04
panC	pantoate--beta-alanine ligase	WP_003419526.1	gi|50953765:4036411-4037340	Mycobacterium tuberculosis CDC1551 complete genome	−	NA	NA	+	70.26	69.78
panD	aspartate 1-decarboxylase	WP_003419523.1	gi|50953765:4035992-4036411; gi|50953765:4036411-4037340	Mycobacterium tuberculosis CDC1551 complete genome	+	76.36	78.57	+	75.76	78.57
PPE63	PPE family protein	YP_177987.1	gi|57116681:3979498-3980658	Mycobacterium tuberculosis H37Rv complete genome	+	75.96	97.42	+	75.06	97.16
proS	hypothetical protein	NP_217360.1	gi|57116681:3151201-3152949	Mycobacterium tuberculosis H37Rv complete genome	+	73.84	95.03	+	73.32	94.97
recA	recombinase RecA	WP_004189458.1	gi|53717639:903337-904407	Burkholderia pseudomallei K96243 chromosome chromosome 1 complete sequence	+	71.99	81.79	+	71.32	81.79
regX	two-component sensory transduction protein RegX	WP_003402393.1	gi|50953765:582166-582858	Mycobacterium tuberculosis CDC1551 complete genome	+	80.14	97.84	+	78.99	97.11
rfbE	o-antigen/lipopolysaccharide transport ATP-binding protein ABC transporter RfbE	NP_218298.1	gi|57116681:4227528-4228349	Mycobacterium tuberculosis H37Rv complete genome	+	77.56	86.5	+	78.68	86.5
rimI	ribosomal-protein-alanine acetyltransferase	NP_217937.1	gi|57116681:3837554-3838588	Mycobacterium tuberculosis H37Rv complete genome	−	NA	NA	+	70.51	92.66
scoB	succinyl-CoA:3-ketoacid-CoA transferase subunit beta	NP_217019.1	gi|57116681:2816884-2818473	Mycobacterium tuberculosis H37Rv complete genome	+	75.4	94.09	+	75.15	94.03
sigE	RNA polymerase sigma factor SigE	WP_003406257.1	gi|50953765:1363899-1364672	Mycobacterium tuberculosis CDC1551 complete genome	+	73.27	63.18	+	70.76	65.76
sigH	hypothetical protein	WP_003899976.1	gi|50953765:3593801-3594655	Mycobacterium tuberculosis CDC1551 complete genome	+	73.89	60	+	73.84	60.12
sodA	superoxide dismutase [Fe] SODA	NP_218363.1	gi|57116681:4320703-4321326	Mycobacterium tuberculosis H37Rv complete genome	+	74.91	89.9	+	74.61	90.06
ung	uracil-DNA glycosylase	NP_217492.1	gi|57116681:3332070-3332753	Mycobacterium tuberculosis H37Rv complete genome	+	71.39	94.59	−	NA	NA
xthA	exodeoxyribonuclease III	NP_214941.1	gi|57116681:516016-516891	Mycobacterium tuberculosis H37Rv complete genome	+	70.58	88.7	−	NA	NA
yrbE1B	hypothetical protein	NP_214682.1	gi|57116681:197659-198528	Mycobacterium tuberculosis H37Rv complete genome	+	71.66	69.77	+	72.74	71.61
yrbE4A	hypothetical protein	NP_218018.1	gi|57116681:3920096-3920860	Mycobacterium tuberculosis H37Rv complete genome	+	73.53	92.81	+	72.57	83.4
dmpG	4-hydroxy-2-ketovalerate aldolase; acetaldehyde dehydrogenase	NP_218051.1; NP_218052.1	gi|57116681:3972551-3973591	Mycobacterium tuberculosis H37Rv complete genome	+	77.58	94.52	+	77.68	94.52
crp	cAMP-activated global transcriptional regulator CRP	NP_218193.1	gi|57116681:4116477-4117151	Mycobacterium tuberculosis H37Rv complete genome	+	76.04	97.48	+	78.16	81.19
canA	beta-carbonic anhydrase CanA	QKI03996.1	gi|57116681:1437323-1437814	Mycobacterium tuberculosis H37Rv complete genome	+	74.02	86.38	+	73.09	87.2
scpA	segregation/condensation protein A	UDT84432.1	gi|57116681:1938145-1938840	Mycobacterium tuberculosis H37Rv complete genome	+	70.55	73.13	−	NA	NA
desA3	NADPH-dependent stearoyl-CoA 9-desaturase	WIX94906.1	gi|57116681:3605750-3607033	Mycobacterium tuberculosis H37Rv complete genome	+	70.03	86.92	+	70.15	68.22
ugpC	sn-glycerol-3-phosphate ABC transporter	QOO17489.1	gi|57116681:2283722-2284795	Mycobacterium tuberculosis H37Rv complete genome	+	74	61.92	+	73.45	62.66
kstR	cholesterol catabolism transcriptional regulator KstR	QOO19575.1	gi|57116681:4016483-4017082	Mycobacterium tuberculosis H37Rv complete genome	+	71.46	83.33	+	72.21	89.83
